# Supplementary material for: OfWRKY17-OfC3H49 module responding to high ambient temperature delays flowering via inhibiting OfSOC1B expression in Osmanthus fragrans
Source: Hortic Res. 2024 Sep 24;12(1):uhae273. doi: 10.1093/hr/uhae273 (PMC11725642; doi:10.1093/hr/uhae273)
Supplement: Web_Material_uhae273 [file web_material_uhae273.zip]

Archive with 4 entries (4 files):
- Document.docx
- Supplemental Figures.pdf
- Table S1.xlsx
- Table S2.docx
