# Supplementary material for: OfWRKY17-OfC3H49 module responding to high ambient temperature delays flowering via inhibiting OfSOC1B expression in Osmanthus fragrans
Source: Hortic Res. 2024 Sep 24;12(1):uhae273. doi: 10.1093/hr/uhae273 (PMC11725642; doi:10.1093/hr/uhae273)
Supplement: Web_Material_uhae273 [file web_material_uhae273.zip › Table S1.xlsx]

## Sheet: Sheet1
Table S1 The FPKM of OfC3H gene family under 19℃ and 25℃ condition
Gene	19℃				25℃
	0day	10day	20day	30day	0day	10day	20day	30day
OfC3H9	12.5268	13.5187	13.4875	13.3305	12.5268	13.5215	13.1826	13.2265
OfC3H10	16.8607	15.9426	21.7965	23.1625	16.8607	13.37	19.4358	17.5896
OfC3H13	19.9528	24.3192	24.0103	23.3214	19.9528	19.9479	21.3471	20.1052
OfC3H14	6.41556	6.76079	6.7993	7.08917	6.41556	6.00031	5.93854	6.10023
OfC3H30	5.70538	5.84009	5.7815	6.29077	5.70538	4.95409	5.61523	6.24982
OfC3H19	71.9492	58.012	64.4733	58.5876	71.9492	53.5671	64.7465	52.8879
OfC3H41	12.6161	12.2016	13.1927	13.2452	12.6161	14.5625	11.5791	13.005
OfC3H42	10.2295	12.0623	9.81912	11.425	10.2295	9.41908	9.68795	10.4391
OfC3H43	10.7003	13.3598	8.19582	7.61063	10.7003	10.0173	9.23731	7.41088
OfC3H44	6.31442	8.36368	6.43005	7.06385	6.31442	7.62041	5.49149	7.01142
OfC3H45	11.7799	11.4617	11.9767	13.2175	11.7799	12.8559	10.2489	12.8194
OfC3H21	3.75102	5.02169	4.61058	6.38299	3.75102	4.41077	4.36676	3.8537
OfC3H8	26.4267	29.3247	32.6492	38.3712	26.4267	21.1891	23.53	20.2076
OfC3H15	15.1478	20.0587	21.3039	21.631	15.1478	18.9038	20.187	23.3808
OfC3H25	28.0501	31.3152	35.3455	36.2555	28.0501	27.127	32.4913	29.7733
OfC3H46	24.8667	19.6618	19.9635	19.1233	24.8667	22.2247	24.5845	25.4218
OfC3H47	19.7023	18.7093	18.7284	18.0026	19.7023	19.1978	19.5184	19.5575
OfC3H48	12.9588	11.027	10.5343	8.97377	12.9588	13.161	15.1889	15.6824
OfC3H2	14.0041	17.5173	12.2771	10.8714	14.0041	15.8451	12.252	16.1051
OfC3H3	13.5012	12.5985	11.6137	12.1678	13.5012	12.9022	16.6204	17.4805
OfC3H4	6.11471	5.64516	5.62196	4.38472	6.11471	7.47841	5.37288	7.0923
OfC3H5	71.7603	82.595	61.1883	62.0788	71.7603	86.2883	76.4136	83.2245
OfC3H6	35.2554	37.914	42.2143	38.13	35.2554	43.4161	44.3729	46.386
OfC3H11	428.042	397.205	286.737	268.155	428.042	332.227	488.001	339.872
OfC3H12	64.3068	52.0507	41.7959	34.7617	64.3068	35.6171	89.1597	39.7203
OfC3H16	2.37235	2.14886	3.50706	1.60392	2.37235	2.1815	1.47621	2.05492
OfC3H17	79.0969	72.9574	46.6306	55.8399	79.0969	67.861	75.707	65.7136
OfC3H18	79.7772	81.9911	40.7652	55.2635	79.7772	64.1885	78.5909	59.2007
OfC3H20	25.8747	22.9764	23.3334	20.5602	25.8747	25.4105	27.8202	26.9081
OfC3H22	32.6808	29.6746	38.1317	29.2892	32.6808	37.4026	44.2267	47.3697
OfC3H31	17.3287	16.3604	22.6754	15.878	17.3287	20.0907	15.8509	18.9527
OfC3H33	12.6422	12.263	9.09008	10.3693	12.6422	10.9466	12.7383	12.0184
OfC3H35	17.7298	15.0178	11.9705	9.60749	17.7298	16.269	15.5587	19.1595
OfC3H37	9.69622	10.799	7.44267	7.53421	9.69622	13.0978	12.1042	9.47921
OfC3H38	7.60928	8.07939	3.85056	3.76284	7.60928	7.71678	3.29462	4.35846
OfC3H39	26.6406	22.3149	15.7436	18.4359	26.6406	22.173	20.8578	19.6707
OfC3H51	7.13551	8.97376	7.79777	10.0974	7.13551	7.86086	10.8766	9.71947
OfC3H52	6.64591	7.54193	7.52907	7.80735	6.64591	7.07945	9.06166	7.83073
OfC3H53	10.7003	13.3598	8.19582	7.61063	10.7003	10.0173	9.23731	7.41088
OfC3H57	22.2408	26.7062	25.8951	31.511	22.2408	22.6756	25.7494	23.7046
OfC3H58	1.54688	2.18726	2.98844	1.53006	1.54688	2.22007	0.881059	1.89009
OfC3H59	34.7788	38.8868	17.0086	19.6133	34.7788	30.5252	29.4899	25.9188
OfC3H61	1.54688	2.18726	2.98844	1.53006	1.54688	2.22007	0.881059	1.89009
OfC3H62	5.2782	4.20752	4.2754	3.46631	5.2782	7.16485	6.86646	6.37338
OfC3H63	26.9901	20.3868	25.1189	24.8667	26.9901	26.4654	25.3958	28.7631
OfC3H65	11.0547	8.25972	8.35821	7.30501	11.0547	9.37773	10.8073	8.35691
OfC3H66	8.52538	8.08272	7.43406	5.18229	8.52538	9.53552	8.84381	8.701
OfC3H36	122.735	100.636	81.5761	59.7225	122.735	107.273	96.2462	126.209
OfC3H28	28.345	32.6687	19.0584	10.5839	28.345	35.7229	52.1353	58.3083
OfC3H23	120.934	178.927	79.1782	32.6458	120.934	122.598	144.005	155.364
OfC3H49	61.9153	75.7262	48.2058	40.1527	61.9153	89.0107	83.2834	103.131
OfC3H55	14.258	11.5063	14.0704	8.34263	14.258	19.9722	21.959	26.1684
OfC3H40	172.742	177.131	90.0499	51.5549	172.742	162.187	176.477	187.656
OfC3H32	731.766	516.051	279.068	329.174	731.766	522.182	796.944	510.037
OfC3H60	9.98854	8.45803	9.51923	9.11656	9.98854	6.10978	19.8687	10.5155
OfC3H7	91.5996	106.788	44.3522	73.3383	91.5996	97.7483	116.592	76.0672
